# Supplementary material for: PACLOBUTRAZOL-RESISTANCE Gene Family Regulates Floral Organ Growth with Unequal Genetic Redundancy in Arabidopsis thaliana
Source: Int J Mol Sci. 2019 Feb 17;20(4):869. doi: 10.3390/ijms20040869 (PMC6412927; doi:10.3390/ijms20040869)
Supplement: Supplementary file 1 [file ijms-20-00869-s001.zip]

Archive with 3 entries (3 files):
- Supplementary Figures.pptx
- Supplementary Table S2-List of Primers used in this study-revised.xlsx
- Supplementary Table1-SNPs with high impact in the PRE genes among Arabidopsis accessions.xlsx
