# Supplementary material for: PACLOBUTRAZOL-RESISTANCE Gene Family Regulates Floral Organ Growth with Unequal Genetic Redundancy in Arabidopsis thaliana
Source: Int J Mol Sci. 2019 Feb 17;20(4):869. doi: 10.3390/ijms20040869 (PMC6412927; doi:10.3390/ijms20040869)
Supplement: Supplementary file 1 [file ijms-20-00869-s001.zip › Supplementary Table S2-List of Primers used in this study-revised.xlsx]

## Sheet: Sheet1
Supplementary Table S2. List of primers used in this study
Primer sets for cloning
gene	primer sequence	vector
PRE1 cDNA	5'-GAATTCATGTCGAAC AGAAGATCAA -3'	pGilda
	5'-CTCGAGTTACATGAGTAGGCTTCTAA-3'
PRE2 cDNA	5'-GAATTCATGTCTTCTAGCAGAAGGTCGAGA-3'	pGilda
	5'-CTCGAGTTATCCATTAAT CAAGCTCCT-3'
PRE3 cDNA	5'-GAATTCATGTCGGGAAGAAGATCAGCTTCGA-3'	pGilda
	5'-CTCGAGTTATTGGGTAAGTAAGCTTCTGATT -3'
PRE4 cDNA	5'-GAATTCATGTCTAGCAGAAAATCACGTTCA-3'	pGilda
	5'-CTCGAGCTACTGCATAAGCAAACTTCGGATT-3'
PRE5 cDNA	5'-GAATTCATGTCTAAC AGAAGATCA-3'	pGilda
	5'-CTCGAGTTACATGAGTAA GCTTCTAAT-3'
PAR1 cDNA	5'-AAGCTTATGGAAGAAA CTCTAGCCAC-3'	pYestrp2
	5'-CTCGAGTAAtctTCAACCTCCGAACTT-3'
PAR2 cDNA	5'-AAGCTTATGGAGAAAACCCTAGCCAC-3'	pYestrp2
	5'-CTCGAGGATAAAATTTTCATTTCTCG-3'
*Bold letters denote the restriction enzyme sites introduced for cloning
Primer sets for RT-PCR/qRT-PCR
PRE1-F	5'-AAGCTTATGTCGAACAGAAGATCAAG-3'
PRE1-R	5'-CTCGAGTTACATGAGTAGGCTTCTAAT-3'
PRE2-F	5’-ATGTCTTCTAGCAGAAGGTCGAGA-3’
PRE2-R	5’-TTATCCATTAATCAAGCTCCTAATA-3’
PRE4-F	5’-ATGTCTAGCAGAAAATCACGTTCA-3’
PRE4-R	5’-CTACTGCATAAGCAAACTTCGGATT-3’
PRE5-F	5’-ATGTCCAAAATCCTCGTCCA-3’
PRE5-R	5’-CACTACAATGCCGCAAGAAA-3’
PRE6-F	5’-ATGTCTAGCAGAAGATCATCACGT-3’
PRE6-R	5’-TTAATAATTAAGCAAGCTCCTAAT-3’
MYB21-F	5'-TGATTGATCGGTGGACAAAA-3'
MYB21-R	5'-CCCCAAACCTCTACAACGAG-3'
MYB24-F	5'-CGTATCAACATGCCAGCAAT-3'
MYB24-R	5'-AAAGATCATCGACGCTCCAA-3'
ARF6-F	5'-GGCCTCGAAGGCCAATTAGAAGAC-3'
ARF6-R	5'-GAACCCCCAACTGATGCGATACC-3'
ARF8-F	5'-ACAATGCATGCAGATGTTGAG-3'
ARF8-R	5'-GCTTACTCGGTATCCCCAACT-3'
IAA19-F	5'-GCATGGATGGTGTGCCTTATTTGAG-3'
IAA19-R	5'-ACCCGGTAGCATCCGATCTTTTC-3'
ACS8-F	5'-CCAAGATTCTTCGTATTTTTGG-3'
ACS8-R	5'-CGGAAACCGTTTGCACTCTTAC-3'
ARGOS-F	5'-ATGAT TCGAGAAATC TCAAACTTAC-3'
ARGOS-R	5'-TCAATGAAATTGCAAGTTACATCTG-3'
UBQ-F	5'-GATCTTTGCCGGAAAACAATTGGAGGATGGT-3'
UBQ-R	5'-CGACTTGTCATTAGAAAGAAAGAGATAACAGG-3'
PP2A-F	5'-TATCGGATGACGATTCTTCGTGCAG-3'
PP2A-R	5'-GCTTGGTCGACTATCGGAATGAGAG-3'
