# Supplementary material for: PACLOBUTRAZOL-RESISTANCE Gene Family Regulates Floral Organ Growth with Unequal Genetic Redundancy in Arabidopsis thaliana
Source: Int J Mol Sci. 2019 Feb 17;20(4):869. doi: 10.3390/ijms20040869 (PMC6412927; doi:10.3390/ijms20040869)
Supplement: Supplementary file 1 [file ijms-20-00869-s001.zip › Supplementary Table1-SNPs with high impact in the PRE genes among Arabidopsis accessions.xlsx]

## Sheet: Supplementary Table 1
Supplementary Table1. SNP/InDel polymorphism with high impact in the PRE genes among 1,135 natural accessions of Arabidopsis (downloaded from http://tools.1001genomes.org/polymorph/).
Gene_name	Transcript_id	chr	pos	strain	type	effect_impact	codon_change	amino_acid_change	amino_acid_length	exon_rank
PRE3/ATBS1	AT1G74500.1	1	27998667	6904	frameshift_variant+start_lost	HIGH	atg/aAt	p.Met1_Ser2fs/c.1_2insA	93	1
PRE3/ATBS1	AT1G74500.1	1	27998667	6970	frameshift_variant+start_lost	HIGH	atg/aAt	p.Met1_Ser2fs/c.1_2insA	93	1
PRE3/ATBS1	AT1G74500.1	1	27998667	6979	frameshift_variant+start_lost	HIGH	atg/aAt	p.Met1_Ser2fs/c.1_2insA	93	1
PRE3/ATBS1	AT1G74500.1	1	27998667	7003	frameshift_variant+start_lost	HIGH	atg/aAt	p.Met1_Ser2fs/c.1_2insA	93	1
PRE3/ATBS1	AT1G74500.1	1	27998667	7327	frameshift_variant+start_lost	HIGH	atg/aAt	p.Met1_Ser2fs/c.1_2insA	93	1
PRE3/ATBS1	AT1G74500.1	1	27998667	8357	frameshift_variant+start_lost	HIGH	atg/aAt	p.Met1_Ser2fs/c.1_2insA	93	1
PRE3/ATBS1	AT1G74500.1	1	27998667	9521	frameshift_variant+start_lost	HIGH	atg/aAt	p.Met1_Ser2fs/c.1_2insA	93	1
PRE3/ATBS1	AT1G74500.1	1	27998667	9720	frameshift_variant+start_lost	HIGH	atg/aAt	p.Met1_Ser2fs/c.1_2insA	93	1
PRE3/ATBS1	AT1G74500.1	1	27998667	9731	frameshift_variant+start_lost	HIGH	atg/aAt	p.Met1_Ser2fs/c.1_2insA	93	1
PRE3/ATBS1	AT1G74500.1	1	27998667	9789	frameshift_variant+start_lost	HIGH	atg/aAt	p.Met1_Ser2fs/c.1_2insA	93	1
PRE3/ATBS1	AT1G74500.1	1	27998667	9891	frameshift_variant+start_lost	HIGH	atg/aAt	p.Met1_Ser2fs/c.1_2insA	93	1
PRE4/BNQ3	AT3G47710.1	3	17590853	9592	frameshift_variant	HIGH	gga/ggA	p.Gly42_Lys43fs/c.126_127insA	92	1
PRE4/BNQ3	AT3G47710.1	3	17590853	9945	frameshift_variant	HIGH	gga/ggA	p.Gly42_Lys43fs/c.126_127insA	92	1
PRE5	AT3G28857.1	3	10855806	7169	frameshift_variant	HIGH	gcc/	p.Ala85fs/c.253delG	92	2
PRE5	AT3G28857.1	3	10855806	14318	frameshift_variant	HIGH	gcc/	p.Ala85fs/c.253delG	92	2
